# Supplementary material for: AMMI and GGE biplot analysis for genotype × environment interactions affecting the yield and quality characteristics of sugar beet
Source: PeerJ. 2024 Feb 22;12:e16882. doi: 10.7717/peerj.16882 (PMC10894595; doi:10.7717/peerj.16882)
Supplement: Supplemental Information 1 [file peerj-12-16882-s001.csv]

gen	env	yield
G1	E1	44671.71717
G2	E1	57512.62626
G3	E1	43030.30303
G4	E1	41540.40404
G5	E1	63358.58586
G6	E1	41148.9899
G7	E1	25479.79798
G8	E1	40202.0202
G9	E1	60353.53535
G10	E1	21641.41414
G11	E1	32906.56566
G12	E1	57739.89899
G13	E1	49444.44444
G14	E1	53042.92929
G15	E1	41477.27273
G16	E1	69494.94949
G1	E2	62769.23077
G2	E2	64000
G3	E2	66974.35897
G4	E2	66307.69231
G5	E2	59948.71795
G6	E2	70051.28205
G7	E2	63179.48718
G8	E2	64410.25641
G9	E2	59076.92308
G10	E2	58615.38462
G11	E2	65641.02564
G12	E2	60461.53846
G13	E2	62717.94872
G14	E2	55128.20513
G15	E2	66615.38462
G16	E2	68666.66667
G1	E3	39676.92308
G2	E3	58917.94872
G3	E3	41271.79487
G4	E3	36164.10256
G5	E3	37974.35897
G6	E3	39979.48718
G7	E3	26933.33333
G8	E3	40441.02564
G9	E3	49405.12821
G10	E3	50189.74359
G11	E3	46056.41026
G12	E3	25871.79487
G13	E3	47000
G14	E3	35523.07692
G15	E3	35282.05128
G16	E3	34635.89744
G1	E4	58851.0101
G2	E4	70025.25253
G3	E4	77424.24242
G4	E4	73295.45455
G5	E4	57929.29293
G6	E4	83623.73737
G7	E4	64608.58586
G8	E4	54861.11111
G9	E4	82727.27273
G10	E4	71022.72727
G11	E4	54823.23232
G12	E4	76035.35354
G13	E4	67020.20202
G14	E4	70063.13131
G15	E4	66856.06061
G16	E4	68333.33333
G1	E5	68794.87179
G2	E5	83666.66667
G3	E5	69974.35897
G4	E5	70128.20513
G5	E5	55769.23077
G6	E5	69230.76923
G7	E5	73846.15385
G8	E5	70948.71795
G9	E5	64410.25641
G10	E5	76564.10256
G11	E5	55487.17949
G12	E5	68717.94872
G13	E5	77307.69231
G14	E5	65282.05128
G15	E5	78615.38462
G16	E5	71000
G1	E6	46860
G2	E6	63306.66667
G3	E6	56120
G4	E6	64946.66667
G5	E6	45693.33333
G6	E6	66400
G7	E6	55013.33333
G8	E6	62733.33333
G9	E6	56353.33333
G10	E6	62253.33333
G11	E6	67680
G12	E6	53173.33333
G13	E6	53920
G14	E6	70840
G15	E6	68186.66667
G16	E6	47520
G1	E7	16555.55556
G2	E7	24083.33333
G3	E7	21000
G4	E7	20888.88889
G5	E7	17402.77778
G6	E7	20291.66667
G7	E7	19333.33333
G8	E7	24000
G9	E7	20791.66667
G10	E7	16791.66667
G11	E7	19666.66667
G12	E7	23500
G13	E7	21430.55556
G14	E7	18638.88889
G15	E7	20500
G16	E7	17527.77778
