# Supplementary material for: AMMI and GGE biplot analysis for genotype × environment interactions affecting the yield and quality characteristics of sugar beet
Source: PeerJ. 2024 Feb 22;12:e16882. doi: 10.7717/peerj.16882 (PMC10894595; doi:10.7717/peerj.16882)
Supplement: Supplemental Information 2 [file peerj-12-16882-s002.csv]

gen	env	yield
G1	E1	13.04
G2	E1	13.94166667
G3	E1	14.34833333
G4	E1	14.41166667
G5	E1	12.47666667
G6	E1	13.23166667
G7	E1	13.295
G8	E1	12.87666667
G9	E1	14.42
G10	E1	12.50333333
G11	E1	13.90666667
G12	E1	12.94833333
G13	E1	13.34666667
G14	E1	14.375
G15	E1	12.04
G16	E1	12.915
G1	E2	15.79333333
G2	E2	16.56
G3	E2	16.70666667
G4	E2	17.33333333
G5	E2	16.21333333
G6	E2	16.74
G7	E2	15.93333333
G8	E2	16.79333333
G9	E2	15.79333333
G10	E2	16.62
G11	E2	15.91333333
G12	E2	16.05333333
G13	E2	15.6
G14	E2	16.83333333
G15	E2	15.74
G16	E2	15.9
G1	E3	16.56666667
G2	E3	16.43333333
G3	E3	18.2
G4	E3	17.6
G5	E3	17.93333333
G6	E3	17.46666667
G7	E3	17.83333333
G8	E3	17.1
G9	E3	16.66666667
G10	E3	16.6
G11	E3	17.13333333
G12	E3	16.26666667
G13	E3	16.23333333
G14	E3	18.6
G15	E3	17.4
G16	E3	16.53333333
G1	E4	14.18
G2	E4	15.70166667
G3	E4	15.585
G4	E4	16.045
G5	E4	13.55333333
G6	E4	13.57833333
G7	E4	14.56166667
G8	E4	13.66166667
G9	E4	13.35
G10	E4	13.86666667
G11	E4	14.41
G12	E4	13.855
G13	E4	15.63833333
G14	E4	14.34166667
G15	E4	13.89833333
G16	E4	13.93333333
G1	E5	16.65
G2	E5	17.93666667
G3	E5	17.57333333
G4	E5	16.22
G5	E5	18.53666667
G6	E5	17.99
G7	E5	17.29
G8	E5	17.26333333
G9	E5	16.59
G10	E5	17.25333333
G11	E5	16.38666667
G12	E5	16.96333333
G13	E5	16.64
G14	E5	18.91
G15	E5	17.43333333
G16	E5	17.65333333
G1	E6	15.94
G2	E6	15.63333333
G3	E6	15.86
G4	E6	15.45333333
G5	E6	16.72666667
G6	E6	14.86
G7	E6	16.96
G8	E6	14.85333333
G9	E6	15.91333333
G10	E6	15.35333333
G11	E6	15.25333333
G12	E6	15.95333333
G13	E6	15.58
G14	E6	16.04666667
G15	E6	16.62
G16	E6	16.11333333
G1	E7	16.54666667
G2	E7	14.73333333
G3	E7	15.35333333
G4	E7	15.55
G5	E7	15.28666667
G6	E7	16.17333333
G7	E7	17.74666667
G8	E7	14.94
G9	E7	15.10666667
G10	E7	15.10666667
G11	E7	15.03333333
G12	E7	15.34
G13	E7	14.61333333
G14	E7	16.56666667
G15	E7	15.49333333
G16	E7	15.41333333
